# Supplementary material for: hTERT-Driven Immortalization of RDEB Fibroblast and Keratinocyte Cell Lines Followed by Cre-Mediated Transgene Elimination
Source: Int J Mol Sci. 2021 Apr 7;22(8):3809. doi: 10.3390/ijms22083809 (PMC8067634; doi:10.3390/ijms22083809)
Supplement: Supplementary file 1 [file ijms-22-03809-s001.zip]

Archive with 4 entries (3 files):
- sup/
- sup/ijms-1131048 sup.docx
- sup/Table S2.pdf
- sup/Table S3.pdf
